# Supplementary material for: Amperometric Inkjet-Printed Thyroxine Sensor Based on Customized Graphene and Tunned Cyclodextrins as the Preconcentration Element
Source: Nanomaterials (Basel). 2024 Feb 22;14(5):403. doi: 10.3390/nano14050403 (PMC10934536; doi:10.3390/nano14050403)
Supplement: Supplementary file 1 [file nanomaterials-14-00403-s001.zip]

Archive with 1 entries (1 files):
- nanomaterials-2827007-supplementary.pdf
